# Supplementary material for: Comparative Material and Mechanical Properties among Cicada Mouthparts: Cuticle Enhanced with Inorganic Elements Facilitates Piercing through Woody Stems for Feeding
Source: Biology (Basel). 2023 Jan 29;12(2):207. doi: 10.3390/biology12020207 (PMC9953083; doi:10.3390/biology12020207)
Supplement: Supplementary file 1 [file biology-12-00207-s001.zip]

Archive with 1 entries (1 files):
- biology-2150076-supplementary.pdf
